# Supplementary material for: Knowledge, Attitudes and Practices of Physicians Regarding Antifungal Therapy in Tertiary Care Patients: A Cross-Sectional Survey in Greece
Source: Pathogens. 2026 Jan 26;15(2):138. doi: 10.3390/pathogens15020138 (PMC12942650; doi:10.3390/pathogens15020138)
Supplement: Supplementary file 1 [file pathogens-15-00138-s001.zip]

Archive with 1 entries (1 files):
- Questionnaire (1) (1).pdf
